# Supplementary material for: Modular and cloud-based bioinformatics pipelines for high-confidence biomarker detection in cancer immunotherapy clinical trials
Source: PLoS One. 2025 Aug 26;20(8):e0330827. doi: 10.1371/journal.pone.0330827 (PMC12380322; doi:10.1371/journal.pone.0330827)
Supplement: S1 Table — (XLSX) [file pone.0330827.s005.xlsx]

## Sheet: Table S1
Gene	Type	OncoKB Sources	Oncogenic Fusions
TEK	-	4	No
SDHC	Tumor Suppressor	6	No
BCOR	Tumor Suppressor	7	Yes
PPP6C	Tumor Suppressor	4	No
ELL	Oncogene	3	Yes
USP8	Oncogene	3	No
