# Supplementary material for: Modular and cloud-based bioinformatics pipelines for high-confidence biomarker detection in cancer immunotherapy clinical trials
Source: PLoS One. 2025 Aug 26;20(8):e0330827. doi: 10.1371/journal.pone.0330827 (PMC12380322; doi:10.1371/journal.pone.0330827)
Supplement: S2 Table — (XLSX) [file pone.0330827.s006.xlsx]

## Sheet: Table S2
Sample	Figure ID	Description	Result Evaluated	Source – Sequencing Reads	Source – Benchmarking Data
NA12878_HG001	HG001	HapMap sample	Alignment / Small Variants	https://ftp.ncbi.nlm.nih.gov/ReferenceSamples/giab/data/NA12878/Nebraska_NA12878_HG001_TruSeq_Exome/NIST-hg001-7001-ready.bam	https://ftp-trace.ncbi.nlm.nih.gov/ReferenceSamples/giab/release/NA12878_HG001/latest/GRCh38/
HG002_NA24385_son	HG002	Ashkenazi Jewish trio – son	Alignment / Small Variants	https://ftp.ncbi.nlm.nih.gov/ReferenceSamples/giab/data/AshkenazimTrio/HG002_NA24385_son/OsloUniversityHospital_Exome/151002_7001448_0359_AC7F6GANXX_Sample_HG002-EEogPU_v02-KIT-Av5_AGATGTAC_L008.posiSrt.markDup.bam	https://ftp-trace.ncbi.nlm.nih.gov/ReferenceSamples/giab/release/AshkenazimTrio/HG002_NA24385_son/latest/
HG003_NA24149_father	HG003	Ashkenazi Jewish trio – father	Alignment / Small Variants	https://ftp.ncbi.nlm.nih.gov/ReferenceSamples/giab/data/AshkenazimTrio/HG003_NA24149_father/OsloUniversityHospital_Exome/151002_7001448_0359_AC7F6GANXX_Sample_HG003-EEogPU_v02-KIT-Av5_TCTTCACA_L008.posiSrt.markDup.bam	https://ftp-trace.ncbi.nlm.nih.gov/ReferenceSamples/giab/release/AshkenazimTrio/HG003_NA24149_father/latest/
HG004_NA24143_mother	HG004	Ashkenazi Jewish trio – mother – replicate 1	Alignment / Small Variants	https://ftp.ncbi.nlm.nih.gov/ReferenceSamples/giab/data/AshkenazimTrio/HG004_NA24143_mother/OsloUniversityHospital_Exome/151002_7001448_0359_AC7F6GANXX_Sample_HG004-EEogPU_v02-KIT-Av5_CCGAAGTA_L008.posiSrt.markDup.bam	https://ftp-trace.ncbi.nlm.nih.gov/ReferenceSamples/giab/release/AshkenazimTrio/HG004_NA24143_mother/latest/
WES_EA_T1	EA-T1	HCC1395 Replicate 1 – WES dataset	CNV Calling	https://ftp-trace.ncbi.nlm.nih.gov/ReferenceSamples/seqc/Somatic_Mutation_WG/data/WES/WES_EA_T_1.bwa.dedup.bam	https://zenodo.org/records/10081574
				https://ftp-trace.ncbi.nlm.nih.gov/ReferenceSamples/seqc/Somatic_Mutation_WG/data/WES/WES_EA_N_1.bwa.dedup.bam
WES_FD_T1	FD-T1	HCC1395 Replicate 2 – WES dataset	CNV Calling	https://ftp-trace.ncbi.nlm.nih.gov/ReferenceSamples/seqc/Somatic_Mutation_WG/data/WES/WES_FD_T_1.bwa.dedup.bam	https://zenodo.org/records/10081574
				https://ftp-trace.ncbi.nlm.nih.gov/ReferenceSamples/seqc/Somatic_Mutation_WG/data/WES/WES_FD_N_1.bwa.dedup.bam
WES_FD_T2	FD-T2	HCC1395 Replicate 3 – WES dataset	CNV Calling	https://ftp-trace.ncbi.nlm.nih.gov/ReferenceSamples/seqc/Somatic_Mutation_WG/data/WES/WES_FD_T_2.bwa.dedup.bam	https://zenodo.org/records/10081574
				https://ftp-trace.ncbi.nlm.nih.gov/ReferenceSamples/seqc/Somatic_Mutation_WG/data/WES/WES_FD_N_2.bwa.dedup.bam
WES_FD_T3	FD-T3	HCC1395 Replicate 4 – WES dataset	CNV Calling	https://ftp-trace.ncbi.nlm.nih.gov/ReferenceSamples/seqc/Somatic_Mutation_WG/data/WES/WES_FD_T_3.bwa.dedup.bam	https://zenodo.org/records/10081574
				https://ftp-trace.ncbi.nlm.nih.gov/ReferenceSamples/seqc/Somatic_Mutation_WG/data/WES/WES_FD_N_3.bwa.dedup.bam
WES_IL_T1	IL-T1	HCC1395 Replicate 5 – WES dataset	CNV Calling	https://ftp-trace.ncbi.nlm.nih.gov/ReferenceSamples/seqc/Somatic_Mutation_WG/data/WES/WES_IL_T_1.bwa.dedup.bam	https://zenodo.org/records/10081574
				https://ftp-trace.ncbi.nlm.nih.gov/ReferenceSamples/seqc/Somatic_Mutation_WG/data/WES/WES_IL_N_1.bwa.dedup.bam
WES_IL_T2	IL-T2	HCC1395 Replicate 6 – WES dataset	CNV Calling	https://ftp-trace.ncbi.nlm.nih.gov/ReferenceSamples/seqc/Somatic_Mutation_WG/data/WES/WES_IL_T_2.bwa.dedup.bam	https://zenodo.org/records/10081574
				https://ftp-trace.ncbi.nlm.nih.gov/ReferenceSamples/seqc/Somatic_Mutation_WG/data/WES/WES_IL_N_2.bwa.dedup.bam
WES_IL_T3	IL-T3	HCC1395 Replicate 7 – WES dataset	CNV Calling	https://ftp-trace.ncbi.nlm.nih.gov/ReferenceSamples/seqc/Somatic_Mutation_WG/data/WES/WES_IL_T_3.bwa.dedup.bam	https://zenodo.org/records/10081574
				https://ftp-trace.ncbi.nlm.nih.gov/ReferenceSamples/seqc/Somatic_Mutation_WG/data/WES/WES_IL_N_3.bwa.dedup.bam
WES_LL_T1	LL-T1	HCC1395 Replicate 8 – WES dataset	CNV Calling	https://ftp-trace.ncbi.nlm.nih.gov/ReferenceSamples/seqc/Somatic_Mutation_WG/data/WES/WES_LL_T_1.bwa.dedup.bam	https://zenodo.org/records/10081574
				https://ftp-trace.ncbi.nlm.nih.gov/ReferenceSamples/seqc/Somatic_Mutation_WG/data/WES/WES_LL_N_1.bwa.dedup.bam
WES_NC_T1	NC-T1	HCC1395 Replicate 9 – WES dataset	CNV Calling	https://ftp-trace.ncbi.nlm.nih.gov/ReferenceSamples/seqc/Somatic_Mutation_WG/data/WES/WES_NC_T_1.bwa.dedup.bam	https://zenodo.org/records/10081574
				https://ftp-trace.ncbi.nlm.nih.gov/ReferenceSamples/seqc/Somatic_Mutation_WG/data/WES/WES_NC_N_1.bwa.dedup.bam
WES_NV_T1	NV-T1	HCC1395 Replicate 10 – WES dataset	CNV Calling	https://ftp-trace.ncbi.nlm.nih.gov/ReferenceSamples/seqc/Somatic_Mutation_WG/data/WES/WES_NV_T_1.bwa.dedup.bam	https://zenodo.org/records/10081574
				https://ftp-trace.ncbi.nlm.nih.gov/ReferenceSamples/seqc/Somatic_Mutation_WG/data/WES/WES_NV_N_1.bwa.dedup.bam
