# Supplementary material for: Modular and cloud-based bioinformatics pipelines for high-confidence biomarker detection in cancer immunotherapy clinical trials
Source: PLoS One. 2025 Aug 26;20(8):e0330827. doi: 10.1371/journal.pone.0330827 (PMC12380322; doi:10.1371/journal.pone.0330827)
Supplement: S3 Table — (XLSX) [file pone.0330827.s007.xlsx]

## Sheet: Table S3
Sample	Figure ID	Description	Result Evaluated	Source – Sequencing Reads	Source – Benchmarking Data
ENCSR000CVT_Rep1	CVT_Rep1	ENCODE Dataset – GM12878	Quantification	https://www.encodeproject.org/files/ENCFF000FAG/@@download/ENCFF000FAG.fastq.gz	https://www.encodeproject.org/experiments/ENCSR000CVT/
				https://www.encodeproject.org/files/ENCFF000FAH/@@download/ENCFF000FAH.fastq.gz
ENCSR000CVT_Rep2	CVT_Rep2	ENCODE Dataset – GM12878	Quantification	https://www.encodeproject.org/files/ENCFF000EZZ/@@download/ENCFF000EZZ.fastq.gz	https://www.encodeproject.org/experiments/ENCSR000CVT/
				https://www.encodeproject.org/files/ENCFF000FAK/@@download/ENCFF000FAK.fastq.gz
ENCSR000AEE_Rep1	AEE_Rep1	ENCODE Dataset – GM12878	Quantification	https://www.encodeproject.org/files/ENCFF001RDI/@@download/ENCFF001RDI.fastq.gz	https://www.encodeproject.org/experiments/ENCSR000AEE/
				https://www.encodeproject.org/files/ENCFF001RDA/@@download/ENCFF001RDA.fastq.gz
ENCSR000AEE_Rep2	AEE_Rep2	ENCODE Dataset – GM12878	Quantification	https://www.encodeproject.org/files/ENCFF001RDH/@@download/ENCFF001RDH.fastq.gz	https://www.encodeproject.org/experiments/ENCSR000AEE/
				https://www.encodeproject.org/files/ENCFF001RCZ/@@download/ENCFF001RCZ.fastq.gz
ENCSR000AEC_Rep1	AEC_Rep1	ENCODE Dataset – GM12878	Quantification	https://www.encodeproject.org/files/ENCFF001RFH/@@download/ENCFF001RFH.fastq.gz	https://www.encodeproject.org/experiments/ENCSR000AEC/
				https://www.encodeproject.org/files/ENCFF001RFG/@@download/ENCFF001RFG.fastq.gz
ENCSR000AEC_Rep2	AEC_Rep2	ENCODE Dataset – GM12878	Quantification	https://www.encodeproject.org/files/ENCFF001RFB/@@download/ENCFF001RFB.fastq.gz	https://www.encodeproject.org/experiments/ENCSR000AEC/
				https://www.encodeproject.org/files/ENCFF001RFA/@@download/ENCFF001RFA.fastq.gz
ENCSR860RDT_Rep1	RDT_Rep1	ENCODE Dataset – K562	Quantification	https://www.encodeproject.org/files/ENCFF816ZQN/@@download/ENCFF816ZQN.fastq.gz	https://www.encodeproject.org/experiments/ENCSR860RDT/
				https://www.encodeproject.org/files/ENCFF446GAM/@@download/ENCFF446GAM.fastq.gz
ENCSR860RDT_Rep2	RDT_Rep2	ENCODE Dataset – K562	Quantification	https://www.encodeproject.org/files/ENCFF991YOP/@@download/ENCFF991YOP.fastq.gz	https://www.encodeproject.org/experiments/ENCSR860RDT/
				https://www.encodeproject.org/files/ENCFF409UVL/@@download/ENCFF409UVL.fastq.gz
ENCSR100JNS_Rep1	JNS_Rep1	ENCODE Dataset – K562	Quantification	https://www.encodeproject.org/files/ENCFF386HOV/@@download/ENCFF386HOV.fastq.gz	https://www.encodeproject.org/experiments/ENCSR100JNS/
				https://www.encodeproject.org/files/ENCFF258NRG/@@download/ENCFF258NRG.fastq.gz
ENCSR100JNS_Rep2	JNS_Rep2	ENCODE Dataset – K562	Quantification	https://www.encodeproject.org/files/ENCFF109EVR/@@download/ENCFF109EVR.fastq.gz	https://www.encodeproject.org/experiments/ENCSR100JNS/
				https://www.encodeproject.org/files/ENCFF594UVX/@@download/ENCFF594UVX.fastq.gz
ENCSR601DZY_Rep1	DZY_Rep1	ENCODE Dataset – K562	Quantification	https://www.encodeproject.org/files/ENCFF993RLZ/@@download/ENCFF993RLZ.fastq.gz	https://www.encodeproject.org/experiments/ENCSR601DZY/
				https://www.encodeproject.org/files/ENCFF113BOL/@@download/ENCFF113BOL.fastq.gz
ENCSR601DZY_Rep2	DZY_Rep2	ENCODE Dataset – K562	Quantification	https://www.encodeproject.org/files/ENCFF255XLW/@@download/ENCFF255XLW.fastq.gz	https://www.encodeproject.org/experiments/ENCSR601DZY/
				https://www.encodeproject.org/files/ENCFF701RGA/@@download/ENCFF701RGA.fastq.gz
ENCSR062FHL_Rep1	FHL_Rep1	ENCODE Dataset – K562	Quantification	https://www.encodeproject.org/files/ENCFF447PJB/@@download/ENCFF447PJB.fastq.gz	https://www.encodeproject.org/experiments/ENCSR062FHL/
				https://www.encodeproject.org/files/ENCFF760XHT/@@download/ENCFF760XHT.fastq.gz
ENCSR062FHL_Rep2	FHL_Rep2	ENCODE Dataset – K562	Quantification	https://www.encodeproject.org/files/ENCFF966UCK/@@download/ENCFF966UCK.fastq.gz	https://www.encodeproject.org/experiments/ENCSR062FHL/
				https://www.encodeproject.org/files/ENCFF160CNN/@@download/ENCFF160CNN.fastq.gz
MHCC97H cells, generation1	MHCC97H-1	Cultured hepatocellular cells	Quantification	https://www.ncbi.nlm.nih.gov/geo/query/acc.cgi?acc=GSM7454068	https://ftp.ncbi.nlm.nih.gov/geo/samples/GSM7454nnn/GSM7454068/suppl/GSM7454068%5FV350003741%5FL01%5F81.txt.gz
MHCC97H cells, generation2	MHCC97H-2	Cultured hepatocellular cells	Quantification	https://www.ncbi.nlm.nih.gov/geo/query/acc.cgi?acc=GSM7454069	https://ftp.ncbi.nlm.nih.gov/geo/samples/GSM7454nnn/GSM7454069/suppl/GSM7454069%5FV350003741%5FL01%5F82.txt.gz
MHCC97H cells, generation3	MHCC97H-3	Cultured hepatocellular cells	Quantification	https://www.ncbi.nlm.nih.gov/geo/query/acc.cgi?acc=GSM7454070	https://ftp.ncbi.nlm.nih.gov/geo/samples/GSM7454nnn/GSM7454070/suppl/GSM7454070%5FV350003741%5FL01%5F83.txt.gz
MHCC97H cells, generation4	MHCC97H-4	Cultured hepatocellular cells	Quantification	https://www.ncbi.nlm.nih.gov/geo/query/acc.cgi?acc=GSM7454071	https://ftp.ncbi.nlm.nih.gov/geo/samples/GSM7454nnn/GSM7454071/suppl/GSM7454071%5FV350003741%5FL01%5F84.txt.gz
MHCC97H cells, generation5	MHCC97H-5	Cultured hepatocellular cells	Quantification	https://www.ncbi.nlm.nih.gov/geo/query/acc.cgi?acc=GSM7454072	https://ftp.ncbi.nlm.nih.gov/geo/samples/GSM7454nnn/GSM7454072/suppl/GSM7454072%5FV350003741%5FL01%5F85.txt.gz
MHCC97H cells, generation6	MHCC97H-6	Cultured hepatocellular cells	Quantification	https://www.ncbi.nlm.nih.gov/geo/query/acc.cgi?acc=GSM7454073	https://ftp.ncbi.nlm.nih.gov/geo/samples/GSM7454nnn/GSM7454073/suppl/GSM7454073%5FV350003741%5FL01%5F86.txt.gz
MHCC97H cells, generation7	MHCC97H-7	Cultured hepatocellular cells	Quantification	https://www.ncbi.nlm.nih.gov/geo/query/acc.cgi?acc=GSM7454074	https://ftp.ncbi.nlm.nih.gov/geo/samples/GSM7454nnn/GSM7454074/suppl/GSM7454074%5FV350003741%5FL01%5F87.txt.gz
MHCC97H cells, generation8	MHCC97H-8	Cultured hepatocellular cells	Quantification	https://www.ncbi.nlm.nih.gov/geo/query/acc.cgi?acc=GSM7454075	https://ftp.ncbi.nlm.nih.gov/geo/samples/GSM7454nnn/GSM7454075/suppl/GSM7454075%5FV350003741%5FL01%5F88.txt.gz
MHCC97H cells, generation9	MHCC97H-9	Cultured hepatocellular cells	Quantification	https://www.ncbi.nlm.nih.gov/geo/query/acc.cgi?acc=GSM7454076	https://ftp.ncbi.nlm.nih.gov/geo/samples/GSM7454nnn/GSM7454076/suppl/GSM7454076%5FV350003741%5FL01%5F73.txt.gz
Fusion_Sim_Sample1	Sample1	Simulated dataset with known fusions	Fusion	https://data.broadinstitute.org/Trinity/STAR_FUSION_PAPER/SupplementaryData/sim_reads/sim_101_fastq/	https://github.com/STAR-Fusion/STAR-Fusion_benchmarking_data/blob/master/simulated_data/sim_101/samples/sim1_reads/STAR_FUSION_GRCh37v19_FL3_v51b3df4/star-fusion.fusion_candidates.final.abridged
Fusion_Sim_Sample2	Sample2	Simulated dataset with known fusions	Fusion	https://data.broadinstitute.org/Trinity/STAR_FUSION_PAPER/SupplementaryData/sim_reads/sim_101_fastq/	https://github.com/STAR-Fusion/STAR-Fusion_benchmarking_data/blob/master/simulated_data/sim_101/samples/sim2_reads/STAR_FUSION_GRCh37v19_FL3_v51b3df4/star-fusion.fusion_candidates.final.abridged
Fusion_Sim_Sample3	Sample3	Simulated dataset with known fusions	Fusion	https://data.broadinstitute.org/Trinity/STAR_FUSION_PAPER/SupplementaryData/sim_reads/sim_101_fastq/	https://github.com/STAR-Fusion/STAR-Fusion_benchmarking_data/blob/master/simulated_data/sim_101/samples/sim3_reads/STAR_FUSION_GRCh37v19_FL3_v51b3df4/star-fusion.fusion_candidates.final.abridged
Fusion_Sim_Sample4	Sample4	Simulated dataset with known fusions	Fusion	https://data.broadinstitute.org/Trinity/STAR_FUSION_PAPER/SupplementaryData/sim_reads/sim_101_fastq/	https://github.com/STAR-Fusion/STAR-Fusion_benchmarking_data/blob/master/simulated_data/sim_101/samples/sim4_reads/STAR_FUSION_GRCh37v19_FL3_v51b3df4/star-fusion.fusion_candidates.final.abridged
Fusion_Sim_Sample5	Sample5	Simulated dataset with known fusions	Fusion	https://data.broadinstitute.org/Trinity/STAR_FUSION_PAPER/SupplementaryData/sim_reads/sim_101_fastq/	https://github.com/STAR-Fusion/STAR-Fusion_benchmarking_data/blob/master/simulated_data/sim_101/samples/sim5_reads/STAR_FUSION_GRCh37v19_FL3_v51b3df4/star-fusion.fusion_candidates.final.abridged
