# Supplementary material for: Modular and cloud-based bioinformatics pipelines for high-confidence biomarker detection in cancer immunotherapy clinical trials
Source: PLoS One. 2025 Aug 26;20(8):e0330827. doi: 10.1371/journal.pone.0330827 (PMC12380322; doi:10.1371/journal.pone.0330827)
Supplement: S4 Table — (XLSX) [file pone.0330827.s008.xlsx]

## Sheet: Table S4
Pipeline	Reference File	Source URL
WES	genome_fa	https://ftp.ncbi.nlm.nih.gov/genomes/all/GCA/000/001/405/GCA_000001405.15_GRCh38/seqs_for_alignment_pipelines.ucsc_ids/GCA_000001405.15_GRCh38_full_analysis_set.fna.gz
WES	genome_bwa_index	https://ftp.ncbi.nlm.nih.gov/genomes/all/GCA/000/001/405/GCA_000001405.15_GRCh38/seqs_for_alignment_pipelines.ucsc_ids/GCA_000001405.15_GRCh38_full_analysis_set.fna.bwa_index.tar.gz
WES	mills_ref	ftp://gsapubftp-anonymous@ftp.broadinstitute.org/bundle/hg38/Mills_and_1000G_gold_standard.indels.hg38.vcf.gz
WES	mills_index	ftp://gsapubftp-anonymous@ftp.broadinstitute.org/bundle/hg38/Mills_and_1000G_gold_standard.indels.hg38.vcf.gz.tbi
WES	g1000_ref	ftp://gsapubftp-anonymous@ftp.broadinstitute.org/bundle/hg38/1000G_phase1.snps.high_confidence.hg38.vcf.gz
WES	g1000_index	ftp://gsapubftp-anonymous@ftp.broadinstitute.org/bundle/hg38/1000G_phase1.snps.high_confidence.hg38.vcf.gz.tbi
WES	dbsnp	https://ftp.ncbi.nih.gov/snp/organisms/human_9606/VCF/00-All.vcf.bgz
WES	dbsnp_index	https://ftp.ncbi.nih.gov/snp/organisms/human_9606/VCF/00-All.vcf.bgz.tbi
WES	germline_dbsnp	gs://genomics-public-data/resources/broad/hg38/v0/Homo_sapiens_assembly38.dbsnp138.vcf
WES	germline_index	gs://genomics-public-data/resources/broad/hg38/v0/Homo_sapiens_assembly38.dbsnp138.vcf.idx
RNA-Seq	genome_fa	https://ftp.ebi.ac.uk/pub/databases/gencode/Gencode_human/release_37/GRCh38.primary_assembly.genome.fa.gz
RNA-Seq	genome_gtf	https://ftp.ebi.ac.uk/pub/databases/gencode/Gencode_human/release_37/gencode.v37.annotation.gtf.gz
